# Supplementary material for: The Respiratory Adjusted Shock Index at Admission Is a Valuable Predictor of In-Hospital Outcomes for Elderly Emergency Patients with Medical Diseases at a Japanese Community General Hospital
Source: J Clin Med. 2024 Aug 18;13(16):4866. doi: 10.3390/jcm13164866 (PMC11355747; doi:10.3390/jcm13164866)
Supplement: Supplementary file 1 [file jcm-13-04866-s001.zip]

Archive with 1 entries (1 files):
- jcm-3087780-supplementary.pdf
